# Supplementary material for: Highly Tough, Stretchable and Self-Healing Polyampholyte Elastomers with Dual Adhesiveness
Source: Int J Mol Sci. 2022 Apr 20;23(9):4548. doi: 10.3390/ijms23094548 (PMC9104851; doi:10.3390/ijms23094548)
Supplement: Supplementary file 1 [file ijms-23-04548-s001.zip]

Archive with 1 entries (1 files):
- ijms-1687794-supplementary.pdf
